# Supplementary material for: Synergistic Anti-Inflammatory Activity of Lipid-Free Apolipoprotein (apo) A-I and CIGB-258 in Acute-Phase Zebrafish via Stabilization of the apoA-I Structure to Enhance Anti-Glycation and Antioxidant Activities
Source: Int J Mol Sci. 2024 May 20;25(10):5560. doi: 10.3390/ijms25105560 (PMC11121824; doi:10.3390/ijms25105560)
Supplement: Supplementary file 1 [file ijms-25-05560-s001.zip]

Archive with 3 entries (3 files):
- Supplementary Methods S1.pdf
- Supplementary Results S1.pdf
- supplementary videos.zip
